# Supplementary material for: Associations between serum persistent organic pollutants and polycystic ovary syndrome risk: a case–control study with mediation analysis
Source: Front Public Health. 2026 Jun 8;14:1807105. doi: 10.3389/fpubh.2026.1807105 (PMC13284083; doi:10.3389/fpubh.2026.1807105)
Supplement: Supplementary file 2 [file Table_1.XLSX]

## Sheet: Table S1
Supplementary Table S1. GC-MS/MS (EI mode) MRM parameters for organochlorine pesticides (OCPs)
Instrument: Agilent 7890B GC + 7000D Triple Quadrupole MS; Column: HP-5ms Ultra Inert (30 m × 0.25 mm × 0.25 μm); Carrier gas: He (1.0 mL/min)
Compound	CAS No.	RT (min)	Precursor (m/z) Quantifier	Product (m/z) Quantifier	CE (eV)	Precursor (m/z) Qualifier	Product (m/z) Qualifier	CE (eV)
p,p'-DDE	72-55-9	18.32	318	246	25	316	246	20
p,p'-DDT	50-29-3	20.15	235	165	20	237	165	20
o,p'-DDT	789-02-6	19.48	235	165	20	237	165	15
HCB	118-74-1	12.56	283.8	248.9	20	285.8	250.9	20
β-HCH	319-85-7	13.24	218.9	182.9	10	216.9	180.9	10
Heptachlor	76-44-8	14.87	271.8	236.9	15	273.8	238.9	15

## Sheet: Table S2
Supplementary Table S2. UPLC-MS/MS (ESI⁻ mode) MRM parameters for per- and polyfluoroalkyl substances (PFAS)
Instrument: Waters ACQUITY UPLC + Xevo TQ-S; Column: BEH C18 (2.1 × 100 mm, 1.7 μm); Mobile phase: (A) 10 mM NH₄OAc in H₂O, (B) MeOH; Flow: 0.4 mL/min
Compound	CAS No.	RT (min)	Precursor (m/z) Quantifier	Product (m/z) Quantifier	Cone (V)	CE (eV)	Precursor (m/z) Qualifier	Product (m/z) Qualifier	CE (eV)
PFOS	1763-23-1	4.28	498.9	79.9	45	38	498.9	98.9	35
PFOA	335-67-1	3.85	412.9	368.9	15	10	412.9	168.9	18
PFHxS	355-46-4	3.52	398.9	79.9	40	32	398.9	98.9	30
PFNA	375-95-1	4.12	462.9	418.9	15	10	462.9	218.9	15
PFDA	335-76-2	4.38	512.9	468.9	15	10	512.9	268.9	15
PFUnDA	2058-94-8	4.58	562.9	518.9	15	10	562.9	268.9	18
PFDoDA	307-55-1	4.76	612.9	568.9	15	12	612.9	318.9	18
PFBS	375-73-5	2.45	298.9	79.9	40	28	298.9	98.9	25
PFHpA	375-85-9	3.42	362.9	318.9	12	8	362.9	168.9	14

## Sheet: Table S3
Supplementary Table S3. Isotope-labeled internal standards used for quantification
Internal Standard	Target Analyte(s)	Method	RT (min)	Precursor (m/z)	Product (m/z)	CE (eV)
¹³C₁₂-p,p'-DDE	p,p'-DDE	GC-MS/MS	18.3	330	258	25
¹³C₁₂-p,p'-DDT	p,p'-DDT, o,p'-DDT	GC-MS/MS	20.13	247	177	20
¹³C₆-HCB	HCB	GC-MS/MS	12.54	289.8	254.9	20
¹³C₆-β-HCH	β-HCH, Heptachlor	GC-MS/MS	13.22	224.9	188.9	10
¹³C₄-PFOS	PFOS	UPLC-MS/MS	4.26	502.9	79.9	38
¹³C₄-PFOA	PFOA, PFHpA	UPLC-MS/MS	3.83	416.9	371.9	10
¹³C₂-PFHxS	PFHxS, PFBS	UPLC-MS/MS	3.5	400.9	79.9	32
¹³C₅-PFNA	PFNA, PFDA, PFUnDA, PFDoDA	UPLC-MS/MS	4.1	467.9	422.9	10

## Sheet: Table S4
Supplementary Table S5. Associations between individual POPs and PCOS risk from logistic regression analyses
Compound	Class	Crude OR (95% CI)	P value	Adjusted OR (95% CI)ᵃ	P value
p,p'-DDE	OCP	2.28 (1.64–3.15)	<0.001	2.26 (1.55–3.28)	<0.001
p,p'-DDT	OCP	0.67 (0.48–0.93)	0.016	0.67 (0.46–0.98)	0.038
o,p'-DDT	OCP	1.11 (0.76–1.62)	0.576	1.09 (0.71–1.67)	0.705
HCB	OCP	0.79 (0.52–1.18)	0.242	0.76 (0.49–1.20)	0.245
β-HCH	OCP	1.05 (0.74–1.51)	0.770	1.07 (0.71–1.61)	0.741
Heptachlor	OCP	2.02 (1.36–3.01)	<0.001	2.01 (1.27–3.17)	0.003
PFOS	PFAS	2.14 (1.54–2.99)	<0.001	2.52 (1.71–3.70)	<0.001
PFOA	PFAS	1.42 (0.97–2.07)	0.071	1.50 (0.98–2.30)	0.060
PFHxS	PFAS	1.97 (1.35–2.86)	<0.001	1.78 (1.18–2.69)	0.006
PFNA	PFAS	1.22 (0.83–1.81)	0.309	1.26 (0.81–1.95)	0.297
PFDA	PFAS	1.32 (0.90–1.93)	0.158	1.51 (0.96–2.35)	0.072
PFUnDA	PFAS	1.39 (0.91–2.13)	0.126	1.32 (0.81–2.16)	0.259
PFDoDA	PFAS	1.24 (0.80–1.94)	0.338	1.27 (0.77–2.10)	0.344
PFBS	PFAS	1.23 (0.78–1.92)	0.373	1.36 (0.81–2.26)	0.245
PFHpA	PFAS	1.03 (0.70–1.52)	0.882	0.92 (0.59–1.43)	0.712
ᵃ Adjusted for age, BMI, education, marital status, occupation, smoking, drinking, income, menarche age, gravidity, and parity.
OR, odds ratio; CI, confidence interval. ORs represent per ln-unit increase in POPs concentration.
